# Supplementary material for: Implications of Intratumor Heterogeneity on Consensus Molecular Subtype (CMS) in Colorectal Cancer
Source: Cancers (Basel). 2021 Sep 30;13(19):4923. doi: 10.3390/cancers13194923 (PMC8507736; doi:10.3390/cancers13194923)
Supplement: Supplementary file 1 [file cancers-13-04923-s001.zip]

Archive with 1 entries (1 files):
- cancers-1378038-supplementary.pdf
